# Supplementary material for: Epidemiological Study of Multiple Zoonotic Mosquito-Borne Alphaviruses in Horses in Queensland, Australia (2018–2020)
Source: Viruses. 2022 Aug 23;14(9):1846. doi: 10.3390/v14091846 (PMC9504300; doi:10.3390/v14091846)
Supplement: Supplementary file 1 [file viruses-14-01846-s001.zip]

Archive with 1 entries (1 files):
- viruses-1875448-supplementary.pdf
